# Supplementary material for: Uncovering a Novel Role of ROR1 in the Epigenetic Regulation of Tumor Suppressor Gene CREB3L1 in Triple-Negative Breast Cancer Cells
Source: Biomolecules. 2025 May 16;15(5):734. doi: 10.3390/biom15050734 (PMC12109183; doi:10.3390/biom15050734)
Supplement: Supplementary file 1 [file biomolecules-15-00734-s001.zip]

Archive with 1 entries (1 files):
- biomolecules-3571225-supplementary.pdf
